# Supplementary material for: Combined Injection for Control of Iron-Deficiency Anemia and Coccidiosis in Piglets Decreases Stress at Management Time
Source: Animals (Basel). 2024 Aug 1;14(15):2241. doi: 10.3390/ani14152241 (PMC11310942; doi:10.3390/ani14152241)
Supplement: Supplementary file 1 [file animals-14-02241-s001.zip]

Archive with 1 entries (1 files):
- animals-3083092-supplementary.xlsx
