# Supplementary material for: Combined Injection for Control of Iron-Deficiency Anemia and Coccidiosis in Piglets Decreases Stress at Management Time
Source: Animals (Basel). 2024 Aug 1;14(15):2241. doi: 10.3390/ani14152241 (PMC11310942; doi:10.3390/ani14152241)
Supplement: Supplementary file 1 [file animals-14-02241-s001.zip › animals-3083092-supplementary.xlsx]

## Sheet: treatment
T1	T2	T3
Forceris®	Baycox® 5%	No application
(1.5 mL IM/piglet)	(20 mg/kg BW oral/piglet)	No handling
	Iron Dextran
	(200 mg/mL IM/ piglet)
red	green	black

## Sheet: reaction
batch	room	pen	sow id	parity	piglet id	treat	time of handing (s)	response of manipulation	vocalizations
1	14	12	968	3	3138	2	13	0	0			response of manipulation
1	14	12	968	3	3143	3	.	.	.			0 = the piglet remains still and does not require efforts to contain it 2 = it fidgets even after handling has ceased;
1	14	12	968	3	3144	1	6	1	1			1 = it moves at the time of vaccination, after which it remains still
1	14	12	968	3	3139	1	13	1	2			2 = it fidgets even after handling has ceased;
1	14	12	968	3	3141	3	.	.	.
1	14	12	968	3	3140	2	12	2	1			vocalizations
1	14	12	968	3	3148	3	.	.	.			0 = no vocalization or short grunts
1	14	12	968	3	3146	2	10	1	1			2 = at least two screams are emitted.
1	14	12	968	3	3137	1	9	0	1			1 = repeated grunts and with no more than one scream emitted
1	14	12	968	3	3142	1	4	1	0
1	14	12	968	3	3145	3	.	.	.
1	14	12	968	3	3147	2	8	0	1
1	15	2	863	4	3133	3	.	.	.
1	15	2	863	4	3132	1	5	1	1
1	15	2	863	4	3136	2	12	1	0
1	15	2	863	4	3129	1	3	2	2
1	15	2	863	4	3130	2	14	2	2
1	15	2	863	4	3128	3	.	.	.
1	15	2	863	4	3126	1	8	0	1
1	15	2	863	4	3125	3	.	.	.
1	15	2	863	4	3127	2	9	2	1
1	15	2	863	4	3134	2	12	1	1
1	15	2	863	4	3131	1	3	0	0
1	15	2	863	4	3135	3	.	.	.
1	17	4	839	4	3084	2	9	1	1
1	17	4	839	4	3082	3	.	.	.
1	17	4	839	4	3085	1	5	0	0
1	17	4	839	4	3081	3	.	.	.
1	17	4	839	4	3075	2	12	0	1
1	17	4	839	4	3077	1	5	1	1
1	17	4	839	4	3076	3	.	.	.
1	17	4	839	4	3079	2	9	1	1
1	17	4	839	4	3083	1	5	0	1
1	17	4	839	4	3080	2	16	2	1
1	17	4	839	4	3078	3	.	.	.
1	17	4	839	4	3086	1	4	0	0
1	17	6	862	4	3088	2	11	1	1
1	17	6	862	4	3095	1	4	2	1
1	17	6	862	4	3094	3	.	.	.
1	17	6	862	4	3091	2	12	1	2
1	17	6	862	4	3092	1	5	0	0
1	17	6	862	4	3089	3	.	.	.
1	17	6	862	4	3090	3	.	.	.
1	17	6	862	4	3098	1	5	1	1
1	17	6	862	4	3097	2	10	2	1
1	17	6	862	4	3093	1	6	1	1
1	17	6	862	4	3096	3	.	.	.
1	17	6	862	4	3099	2	10	1	1
1	17	9	859	4	3101	1	4	1	2
1	17	9	859	4	3109	2	10	0	0
1	17	9	859	4	3107	3	.	.	.
1	17	9	859	4	3104	2	13	2	1
1	17	9	859	4	3108	3	.	.	.
1	17	9	859	4	3102	1	5	1	1
1	17	9	859	4	3105	1	4	1	1
1	17	9	859	4	3106	2	12	1	2
1	17	9	859	4	3100	3	.	.	.
1	17	9	859	4	3103	3	.	.	.
1	17	9	859	4	3111	1	5	0	1
1	17	9	859	4	3110	2	9	0	1
1	17	10	964	3	3114	1	4	1	1
1	17	10	964	3	3117	3	.	.	.
1	17	10	964	3	3120	2	13	0	1
1	17	10	964	3	3116	2	11	2	1
1	17	10	964	3	3121	1	3	1	1
1	17	10	964	3	3113	3	.	.	.
1	17	10	964	3	3118	3	.	.	.
1	17	10	964	3	3123	2	12	0	1
1	17	10	964	3	3115	1	5	1	1
1	17	10	964	3	3122	2	10	1	1
1	17	10	964	3	3119	1	4	1	1
1	17	10	964	3	3124	3	.	.	.
1	18	2	817	4	3050	3	.	.	.
1	18	2	817	4	3060	1	4	0	1
1	18	2	817	4	3053	2	12	0	1
1	18	2	817	4	3051	3		.	.
1	18	2	817	4	3049	2	12	1	1
1	18	2	817	4	3054	1	4	1	2
1	18	2	817	4	3059	2	9	0	1
1	18	2	817	4	3056	3		.	.
1	18	2	817	4	3055	1	5	0	1
1	18	2	817	4	3052	3	.	.	.
1	18	2	817	4	3058	1	4	1	1
1	18	2	817	4	3057	2	11	0	1
1	18	3	951	3	3042	1	5	0	0
1	18	3	951	3	3038	2	12	1	1
1	18	3	951	3	3037	3	.	.	.
1	18	3	951	3	3045	3	.	.	.
1	18	3	951	3	3039	1	4	0	0
1	18	3	951	3	3041	2	11	0	1
1	18	3	951	3	3046	1	5	0	0
1	18	3	951	3	3048	3	.	.	.
1	18	3	951	3	3044	2	12	1	1
1	18	3	951	3	3040	2	15	0	1
1	18	3	951	3	3047	3	.	.	.
1	18	3	951	3	3043	1	5	1	1
1	18	4	366	6	3031	1	4	0	1
1	18	4	366	6	3035	2	14	2	1
1	18	4	366	6	3026	3	.	.	.
1	18	4	366	6	3029	3	.	.	.
1	18	4	366	6	3034	1	4	1	1
1	18	4	366	6	3027	2	10	1	1
1	18	4	366	6	3032	1	4	1	2
1	18	4	366	6	3028	2	8	0	1
1	18	4	366	6	3033	3	.	.	.
1	18	4	366	6	3025	3	.	.	.
1	18	4	366	6	3030	1	4	1	1
1	18	4	366	6	3036	2	12	1	0
1	18	7	809	4	3008	1	5	2	1
1	18	7	809	4	3009	3	.	.	.
1	18	7	809	4	3003	2	17	2	1
1	18	7	809	4	3011	2	12	1	1
1	18	7	809	4	3012	3	.	.	.
1	18	7	809	4	3006	1	5	0	0
1	18	7	809	4	3007	2	12	2	1
1	18	7	809	4	3010	3	.	.	.
1	18	7	809	4	3001	1	6	1	1
1	18	7	809	4	3004	2	14	2	2
1	18	7	809	4	3002	3	.	.	.
1	18	7	809	4	3087	1	6	1	1
1	18	8	757	5	3015	3	.	.	.
1	18	8	757	5	3020	2	13	1	1
1	18	8	757	5	3014	1	6	1	1
1	18	8	757	5	3018	1	4	2	2
1	18	8	757	5	3021	2	11	1	1
1	18	8	757	5	3024	3	.	.	.
1	18	8	757	5	3022	1	5	0	1
1	18	8	757	5	3023	2	12	0	1
1	18	8	757	5	3013	3	.	.	.
1	18	8	757	5	3016	3	.	.	.
1	18	8	757	5	3019	1	5	0	0
1	18	8	757	5	3017	2	12	1	1
1	18	12	960	3	3068	2	10	2	2
1	18	12	960	3	3070	3	.	.	.
1	18	12	960	3	3069	1	5	1	1
1	18	12	960	3	3064	3	.	.	.
1	18	12	960	3	3071	1	5	1	1
1	18	12	960	3	3063	2	8	1	1
1	18	12	960	3	3065	3	.	.	.
1	18	12	960	3	3062	1	5	1	1
1	18	12	960	3	3066	2	10	1	1
1	18	12	960	3	3067	1	5	0	1
1	18	12	960	3	3072	2	10	1	1
1	18	12	960	3	3073	3	.	.	.
2	8	11	858	4	3287	1	3.98	1	1
2	8	11	858	4	3288	3	.	.	.
2	8	11	858	4	3286	2	9.85	2	1
2	8	11	858	4	3292	3	.	.	.
2	8	11	858	4	3290	2	9.2	2	1
2	8	11	858	4	3293	1	3.09	1	1
2	8	11	858	4	3294	1	3.58	1	0
2	8	11	858	4	3285	3	.	.	.
2	8	11	858	4	3291	2	11.25	2	2
2	8	11	858	4	3289	2	9.23	1	0
2	8	11	858	4	3296	3	.	.	.
2	8	11	858	4	3295	1	3.1	1	1
2	9	3	834	4	3150	3	.	.	.
2	9	3	834	4	3152	2	10.51	2	2
2	9	3	834	4	3153	1	3.5	2	1
2	9	3	834	4	3154	1	3.36	2	1
2	9	3	834	4	3151	3	.	.	.
2	9	3	834	4	3155	2	8.36	1	1
2	9	3	834	4	3159	2	9.65	1	2
2	9	3	834	4	3160	1	3.38	2	1
2	9	3	834	4	3149	3	.	.	.
2	9	3	834	4	3247	1	3.43	0	1
2	9	3	834	4	3158	3	.	.	.
2	9	3	834	4	3157	2	9.89	2	1
2	11	1	739	5	3163	2	12.95	0	1
2	11	1	739	5	3162	1	5.26	1	2
2	11	1	739	5	3161	3	.	.	.
2	11	1	739	5	3165	2	13.69	1	2
2	11	1	739	5	3172	1	5.1	1	1
2	11	1	739	5	3167	3	.	.	.
2	11	1	739	5	3170	1	4.2	0	1
2	11	1	739	5	3164	3	.	.	.
2	11	1	739	5	3171	2	12.7	1	2
2	11	1	739	5	3168	1	4.23	1	0
2	11	1	739	5	3166	3	.	.	.
2	11	1	739	5	3169	2	10.54	1	2
2	11	2	750	5	3175	1	4.54	0	0
2	11	2	750	5	3180	2	9.67	1	1
2	11	2	750	5	3184	3	.	.	.
2	11	2	750	5	3183	1	4.35	1	1
2	11	2	750	5	3174	2	10.14	1	1
2	11	2	750	5	3176	3	.	.	.
2	11	2	750	5	3179	2	12.55	2	2
2	11	2	750	5	3182	1	3.37	1	1
2	11	2	750	5	3178	3	.	.	.
2	11	2	750	5	3173	1	3.13	1	2
2	11	2	750	5	3181	2	9.18	2	1
2	11	2	750	5	3177	3	.	.	.
2	11	7	844	4	3256	1	4.01	0	0
2	11	7	844	4	3255	2	7.75	2	1
2	11	7	844	4	3258	3	.	.	.
2	11	7	844	4	3257	2	9.01	2	1
2	11	7	844	4	3254	3	.	.	.
2	11	7	844	4	3259	1	3.57	1	1
2	11	7	844	4	3251	1	3.41	2	1
2	11	7	844	4	3249	3	.	.	.
2	11	7	844	4	3260	2	6.42	2	2
2	11	7	844	4	3250	2	8.37	2	1
2	11	7	844	4	3253	3	.	.	.
2	11	7	844	4	3252	1	5.09	1	1
2	11	8	681	6	3261	2	8.14	2	1
2	11	8	681	6	3262	1	4.01	1	1
2	11	8	681	6	3265	3	.	.	.
2	11	8	681	6	3266	2	9.97	1	1
2	11	8	681	6	3267	1	3.71	2	1
2	11	8	681	6	3263	3	.	.	.
2	11	8	681	6	3280	3	.	.	.
2	11	8	681	6	3269	2	10.96	2	2
2	11	8	681	6	3268	1	3.47	1	1
2	11	8	681	6	3270	3	.	.	.
2	11	8	681	6	3271	2	9.39	1	0
2	11	8	681	6	3264	1	3.51	1	1
2	11	9	667	6	3203	1	3.27	2	1
2	11	9	667	6	3207	3	.	.	.
2	11	9	667	6	3202	2	9.37	1	0
2	11	9	667	6	3198	2	8.07	1	1
2	11	9	667	6	3199	1	2.94	2	1
2	11	9	667	6	3204	3	.	.	.
2	11	9	667	6	3245	1	3.2	1	1
2	11	9	667	6	3197	2	7.97	1	1
2	11	9	667	6	3205	3	.	.	.
2	11	9	667	6	3208	2	8.12	2	2
2	11	9	667	6	3201	3	.	.	.
2	11	9	667	6	3248	1	3.46	2	1
2	11	10	978	3	3278	2	8.96	2	1
2	11	10	978	3	3282	3	.	.	.
2	11	10	978	3	3279	1	3.11	1	1
2	11	10	978	3	3276	3	.	.	.
2	11	10	978	3	3273	1	3.09	1	1
2	11	10	978	3	3272	2	8.89	1	1
2	11	10	978	3	3284	1	3.6	1	1
2	11	10	978	3	3281	3	.	.	.
2	11	10	978	3	3277	2	12.09	1	1
2	11	10	978	3	3283	2	6.42	2	1
2	11	10	978	3	3275	1	3.61	1	0
2	11	10	978	3	3274	3	.	.	.
2	11	11	976	3	3185	3	.	.	.
2	11	11	976	3	3191	2	9.11	1	1
2	11	11	976	3	3190	1	4.8	0	1
2	11	11	976	3	3187	3	.	.	.
2	11	11	976	3	3194	1	3.57	1	1
2	11	11	976	3	3186	2	9.42	1	2
2	11	11	976	3	3188	2	9.51	1	1
2	11	11	976	3	3193	1	3.78	1	1
2	11	11	976	3	3196	3	.	.	.
2	11	11	976	3	3192	2	11.96	0	0
2	11	11	976	3	3195	3	.	.	.
2	11	11	976	3	3189	1	3.49	0	0
2	12	3	821	4	3214	2	8.85	0	1
2	12	3	821	4	3210	3	.	.	.
2	12	3	821	4	3213	1	4.29	1	1
2	12	3	821	4	3215	3	.	.	.
2	12	3	821	4	3219	2	8.93	2	1
2	12	3	821	4	3218	1	5.25	1	1
2	12	3	821	4	3209	2	14.2	1	2
2	12	3	821	4	3216	3	.	.	.
2	12	3	821	4	3211	1	4.16	0	1
2	12	3	821	4	3217	3	.	.	.
2	12	3	821	4	3212	1	4.18	1	1
2	12	3	821	4	3220	2	8.49	1	2
2	12	8	581	6	3236	3	.	.	.
2	12	8	581	6	3235	1	3.07	0	0
2	12	8	581	6	3237	2	7.69	1	1
2	12	8	581	6	3241	1	3.9	0	0
2	12	8	581	6	3242	3	.	.	.
2	12	8	581	6	3240	2	10.12	0	0
2	12	8	581	6	3233	2	11.77	1	2
2	12	8	581	6	3238	1	4.24	0	1
2	12	8	581	6	3239	3	.	.	.
2	12	8	581	6	3246	1	3.72	1	1
2	12	8	581	6	3243	3	.	.	.
2	12	8	581	6	3234	2	11.44	1	1
2	12	9	725	5	3227	3	.	.	.
2	12	9	725	5	3226	2	8.73	1	1
2	12	9	725	5	3230	1	3.58	0	1
2	12	9	725	5	3231	2	8.39	1	0
2	12	9	725	5	3229	1	3.83	0	0
2	12	9	725	5	3221	3	.	.	.
2	12	9	725	5	3225	2	7.7	2	0
2	12	9	725	5	3223	3	.	.	.
2	12	9	725	5	3224	1	3.28	1	1
2	12	9	725	5	3228	3	.	.	.
2	12	9	725	5	3222	2	8.36	2	2
2	12	9	725	5	3232	1	3.3	0	0
